# Supplementary material for: Reconstructing visual illusory experiences from human brain activity
Source: Sci Adv. 2023 Nov 15;9(46):eadj3906. doi: 10.1126/sciadv.adj3906 (PMC10651116; doi:10.1126/sciadv.adj3906)
Supplement: Supplementary file 2 — Movies S1 to S3 [file sciadv.adj3906_movies_s1_to_s3.zip]

Archive with 3 entries (3 files):
- adj3906_Movie_S1.mp4
- adj3906_Movie_S2.mp4
- adj3906_Movie_S3.mp4
